# Supplementary material for: Rise and Recharge: Exploring Employee Perceptions of and Contextual Factors Influencing an Individual-Level E-Health Smartphone Intervention to Reduce Office Workers’ Sedentary Time at Work
Source: Int J Environ Res Public Health. 2021 Sep 13;18(18):9627. doi: 10.3390/ijerph18189627 (PMC8467510; doi:10.3390/ijerph18189627)
Supplement: Supplementary file 1 [file ijerph-18-09627-s001.zip]

Archive with 1 entries (1 files):
- ijerph-1352348-SI.pdf
